# Supplementary material for: Investigating Tacrolimus Disposition in Paediatric Patients with a Physiologically Based Pharmacokinetic Model Incorporating CYP3A4 Ontogeny, Mechanistic Absorption and Red Blood Cell Binding
Source: Pharmaceutics. 2023 Aug 29;15(9):2231. doi: 10.3390/pharmaceutics15092231 (PMC10536648; doi:10.3390/pharmaceutics15092231)
Supplement: Supplementary file 1 [file pharmaceutics-15-02231-s001.zip]

Archive with 1 entries (1 files):
- pharmaceutics-2542411-supplementary.pdf
